# Supplementary material for: Associations of the MIND Diet with Human Health Outcomes: A Scoping Review
Source: Nutrients. 2025 Aug 20;17(16):2687. doi: 10.3390/nu17162687 (PMC12389411; doi:10.3390/nu17162687)
Supplement: Supplementary file 1 [file nutrients-17-02687-s001.zip]

Archive with 1 entries (1 files):
- nutrients-3774464-supplementary.xlsx
