# Supplementary material for: Associations of the MIND Diet with Human Health Outcomes: A Scoping Review
Source: Nutrients. 2025 Aug 20;17(16):2687. doi: 10.3390/nu17162687 (PMC12389411; doi:10.3390/nu17162687)
Supplement: Supplementary file 1 [file nutrients-17-02687-s001.zip › nutrients-3774464-supplementary.xlsx]

## Sheet: Sheet1
First Author, date [reference]	Title	Country in which the study was conducted	Aim of study	Health outcome(s)	Study design	Outcome interval measurements (T=time)	Inclusion criteria	Population description	Total number of participants	Women (%)	Men (%)	Age (years) mean ±SD, range, or other	Method of Food Intake Assessment	MIND Diet Score based on Morris [1]	Method(s) of Assessment of Health Outcome(s)	Method of correlational analysis	Covariates	Findings regarding MIND diet
Agarwal 2019 [49]	Dietary patterns and self-reported incident disability in older adults	United States	What are the associations of the MIND, Mediterranean, and DASH diets with self-reported disability in three functional domains: activities daily living (ADL), instrumental activities of daily living (IADL), and mobility?	ADL, IADL, and mobility	Cohort study	T1-T20 annually (1997-2017)	Participants were part of the Rush Memory and Aging Project (MAP) who are residents of a retirement community or subsidized housing in Chicago area; free of dementia; agree to brain donation at their death. The 809 in this study were selected from among 1,068 with food frequency questionnaires from 2004+ and who had no dependence in ADLs (n=191), at leat 1 f/u disability assessment (n=66 without …	Residents of retirement communities, who tend to be predominantly affluent and White; also residents of subsidized housing and recruitment of minorities through churches and local organizations in Northeast Chicago.	809	0.74	0.29	avg=80.7 (+- 7.2) range=58-97	Harvard semiquantitative FFQ (freq of intake of 144 food items over previous 12 months)	15 points (where min=0, max=15)	disability was measured by the Katz ADL; the Duke IADL; and the Rosow-Breslau mobility index	Cox proportional hazard models were used to investigate whether the MIND (and other dietary patterns) were associated with the incidence of ADL, IADL, or mobility disability. The Schoenfeld residuals test was applied to check the proportional hazard assumption for survival models. They also modeled categorical variables of the diet score in which all records within a tertile were scored the media…	established risk factors for disability: age, sex, education, smoking, physical activity, and total energy intake Secondary analyses added variables that were likely outcomes of disability: BMI & depressive symptoms or mediators: CV conditions & cognition	At baseline, 22% had DM, 75% HTN, 15% MI, and 12% CVA. MIND diet mean score=7.9 (range, 3-13). People with higher MIND diet scores were more likely to be female, physically active, and to report fewer depressive symptoms and CV conditions than those with low MIND scores. In highest tertile of MIND scores (median=10) had 33% reduction in ADL disability risk compared to the lowest tertile of scores…
Agarwal 2018 [62]	MIND Diet Associated with Reduced Incidence and Delayed Progression of Parkinsonism in Old Age	United States	Is the MIND diet pattern associated with reduced incidence and progression of parkinsonism associated with older age?	parkinsonism: signs of bradykinesia, gait, rigidity & tremors	Cohort study	T1-T13 annually from 2004-2017 (13y)	Living in a retirement community or subsidized housing in Chicago; enrolled in Rush Memory and Aging Project (MAP). Participants without dementia.	older adults in retirement communities	706	0.75	0.25	avg=80.3	Harvard FFQ	15 points (where min=0, max=15)	Clinical evaluations using a 26-item modified version of the United PD Rating Scale	Cox proportional hazards (for associations between diet and incidence of parkinsonism). Diet pattern associations with parkinsonism progression were analyzed by linear mixed models with random effects (continuous parkinsonian score was square root-transformed). Dietary scores modelled both continuously and in tertiles.	age (in years) smoking history (never, past or current smoker), body mass index (measured height and weight), number of depressive symptoms (modified 10-item version of the Center for Epidemiological Studies-Depression scale, and global cognitive score	MIND diet score was associated with lower rate of developing parkinsonism in models adjusted for age, sex, smoking and total energy intake. Each unit increase in MIND score was associated with a 13% reduction in the rate of developing parkinsonism. A secondary study showed that the findings remained after adjusting for education.
Aghamohammadi 2021 [42]	Adherence to the MIND Diet and Risk of Breast Cancer: A Case-control Study	Iran	To determine the association between adherence to the MIND diet and the risk of breast cancer among Iranian women	risk of breast cancer	Case control study		Cases were women of 30 years or above, currently residing in Isfahan, Iran, diagnosed with breast cancer (primary incident breast tumor with invasive behavior) in the last 6 months. Controls were Iranian women, age matched (+/-5 years) from healthy women with no relationship to the patients with breast cancer and no family history of breast cancer.	Women with primary incident breast tumor with invasive behavior, ages 30 and above, living in Isfahan, Iran, and healthy age-matched controls with no history of breast cancer.	cases=350; controls=700	1	0	cases=65.2 ± 11.2; controls=61.04 ± 10.3	Willett-format semi-quantitative dish-based FFQ of 106-items designed and validated for Iranian adults.	14 points (where min=0, max=14), [excluded wine]	newly diagnosed stage I to IV breast cancer, body weight, height, BMI calculated, physical activity through International Physical Activity Questionnaire (IPAQ)	Participants were placed into tertile categories of low, medium, and high adherence. The one-way analysis of variance for continuous variables was used to compare general characteritics across tertiles of the MIND score. Used the X^2 test for categorical variables. Multivariable logistic regression models were used to analyze the MIND diet score and association with breast cancer, controlling for…	age, energy intake, education, SES, residency, family history of breast cancer, physical activity, marital status, smoking, alcohol consumption, supplement use, breast-feeding, menopausal status, BMI	Women in the top tertile of the MIND diet score had 60% lower odds of breast cancer than women in the bottom tertile (OR, 0.40; 95% CI, 0.29-0.55) after adjusting for age and energy intake. In the fully adjusted model including BMI, the highest tertile MIND scores had 50% lower odds of breast cancer. In the stratified analysis for menopausal status, those in the highest tertile of MIND scores had…
Askarpour 2020 [34]	Associations between adherence to MIND diet and severity, duration and frequency of migraine headaches among migraine patients	Iran	To determine the effect of the MIND diet on intensity, duration and frequency of migraine headaches	headache-related disability [Migraine Disability Assessment (MIDAS)]; weight; physical activity; headache duration; headache frequency; headache severity	Cross sectional study		Females, aged 18-50 years, with history of migraine headaches diagnosed by an expert neurologist, voluntarily involvement, BMI ranged between 18.5 and 30, and visiting the clinics for the first time.	Females patients selected from 2 clinics in Tehran, Iran, with a history of migraine headaches.	266	1	0	34.32 (±7.86)	Collected during a face-to-face interview using a 147-item FFQ	14 points (where min=0, max=14), [excluded wine]	MIDAS for headache-related disability, VAS, weight, International Physical Activity Questionnaire (IPAC)	Chi-square (X^2) test for quartiles of MIND diet and qualitative variables. ANOVA for association between quartiles and quantitative variables. ANCOVA for quartiles of MIND diet and dietary intake.	total energy, age, BMI, PA, smoking satus, water intake, salt intake, medication usage, and menstruation headaches	There was a significant inverse association between MIND diet scores and odds of severe headaches in crude models. After adjustment for confounders, (OR=0.69; 95% CI 0.47, 0.98; P=0.04). There was also an inverse relationship between MIND diet scores and duration of migraine headaches found by linear regression models analysis (LRM) in crude and adjusted models. There was also an indirect correla…
Barkhordari [54]	The relation between MIND diet with psychological disorders and psychological stress among Iranian adults	Iran	To examine the relationship between the MIND index as a combined indicator of the mediterranean and DASH diet with psychological disorders such as depression, anxiety and psychological stress among a large sample of the Iranian adult population	depression, anxiety and psychological stress	Cross sectional study		Ages 20-70 years of age; availability of nutritional information of participants; availability of psychological health assessment data for participants	adult residents in the Yazd Greater (Iran) between the ages of 20-70 years of age. Based on previous publication Masoud, M. et al. (2018), participants volunteered.	7165	0.49	0.51	range: 20-70	semi-quantitative FFQ containing 168 items with 10 additional questions on consumption of Yazd-specific frequently consumed food items	15 points (where min=0, max=15)	Iranian version of the pre completed Depression, Anxiety and Stress Scale (DASS 21)	Binary Logistic regression	age, marital status, BMI, smoking, physical activity	No significant relationship between psychological stress and the MIND diet score. After adjusting for confounders, odds of depression anxiety decreased with increasing categories of the MIND diet score (OR=0.63, 95% CI 0.41- 0.97; P-trend=0.030 and OR=0.62, 95% CI 0.40-0.96; P-trend=0.024, respectively for depression and OR=0.62, 95% CI 0.42-0.92; P-trend=0.017 and OR=0.61, 95% CI 0.41-0.91; P-tr…
Chan 2020 [68]	Dietary patterns and telomere length in community-dwelling Chinese older men and women: a cross-sectional analysis	China	To examine the association among Chinese older populations, in which their dietary habits and practices are different from those of the Caucasian population.	telomere length (repeating DNA sequences that are located at the ends of chromosomes to stabilize and prevent chromosomes from deterioration	Cross sectional study		65 years and older; should be able to walk or take public transportation to the study site	men and women 65 years and older and living in all regions of Hong Kong local elderly community center or housing estates	1981	0.51	0.49	divided into age cohorts age 65 and above, mean age 72.5	validated FFQ with 280 food items and calculated mean nutrient quantitation per day using a self-designed computer program based on the food tables from McCance and Widdowson and the Chine Medical Science Institute. Dietary patterns derived by factor analysis from the FFQ and divided into 32 food groups. The Diet Quality Index-International was used to assess the quality of the diet	Total score of 9: 6 brain healthy food groups (green leafy vegetables, other vegetables, nuts, berries, whole grains and wine) and 3 unhealthy food groups (butter and stick margarine, cheese, pastries and sweets)	blood samples were obtained and analyzed by quantitative real-time polymerase chain reaction for measurement of the telomere length	linear regression analysis	age, BMI, daily energy intake, sex, smoking status, alcohol status, education level, physical activity	Only the DASH diet was positively associated with telomere length (p= 0.005). However, none of the dietary pattern scores were associated with telomere length in the age and sex adjusted models and the multivariate adjusted models
Chan 2019 [40]	How dietary patterns are related to inflammaging and mortality in community-dwelling older Chinese adults in Hong Kong: A prospective analysis	China	To examine the influence of various dietary patterns on all-causes and cardiovascular death mortality, taking into account age, gender, lifestyle risk factors, as well as serum levels on inflammatory marker (i.e. C-reactive protein) and other factors that may relate to inflammation (i.e. vitamin D)	all-cause mortality, CVD mortality, serum inflammatory markers and other factors that relate to inflammation	Cohort study		65 years and older living in the community in a prospective host examining the risk factors for osteoporosis in Hong Kong.	Hong Kong women and men aged 65 years who participated in prospective study examining risk factors of osteoporosis	955	0.38	0.62	65 years and older. Mean age =72.8	validated FFQ; Diet Quality Index-International	Total score of 9 (where min=0, max=9),[excluded olive oil, fish, beans, poultry, red meat & products and fast fried foods]	serum measures of Vit. D and CRP, Hong Kong Government Death Registry	Cox proportional hazards model for estimating hazard ratios and 95% confidence intervals for mortality.	Model 2: baseline age, BMI, smoking status, alcohol use, physical activity, daily energy intake; Model 3=Model 2 + education level, hypertension, diabetes, and heart diseases Model 4: further adjusted for additional factors	Higher MIND scores were associated with a reduced risk of mortality in the crude but not the adjusted models. For women, but not for men, higher MIND scores were associated with reduced risk of CVD mortality in crude and adjusted models.
Cherian 2021 [29]	DASH and Mediterranean-DASH intervention for neurodegenerative delay (MIND) diets are associated with fewer depressive symptoms over time	United States	To examine how the MIND diet that is specifically designed for brain health compares with these cardiovascular protective diets and the westernized diet pattern in the development of depressive symptoms in a community-based longitudinal cohort study.	Depression	Cohort study	Annually for an average of 6.53 years of follow-up	Volunteers living in retirement communities and senior public housing units in the Chicago area.	Data from the Rush Memory and Aging Project (MAP) volunteers. The ongoing open cohort study began in 1997 and in 2004, MAP study participants began completing comprehensive food frequency questionnaires.	709	0.77	0.23	mean age of 80.4 (+/- 7.2) years; 73-87	diet pattern scores were based on responses to a modified Harvard semiquantitative FFQ.	15 points (where min=0, max=15)	10-item version of the Center for Epidemiologic Studies Depression scale with high burden of depressive symptoms score greater than or equal to 4.	Generalized estimating equations (GEE) model for the longitudinal analysis of burden of depressive symptoms as a binary outcome for the MIND, DASH, Mediterranean, and Western diets. Diet scores were modeled in tertiles.	physical activity level; BMI; HTN; MI history; history of diabetes; diagnosis of stroke	Participants in the highest tertile of the DASH and MIND diet scores had significantly lower rates of depressive symptoms over time when compared to those in the respective lowest tertiles. The Western diet was positively associated with depressive symptoms over time (Î² = 0.093, p-trend = .05).
Corley 2022 [30]	Adherence to the MIND diet is associated with 12-year all-cause mortality in older adults	United Kingdom	To evaluate the association of the MIND diet, a Medi-type diet, and a traditional diet with all-cause mortality, prospectively, over 12 years in older adults.	mortality	Cohort study	T1=baseline, T2=3 years, T3=6years, T4= 9 years, T5=12 years	member of the Lothian Birth Cohort 1936; living in the Lothians region of Scotland	Individuals born in 1936, living in the Lothians region of Scotland, who participated in the 1947 Scottish Mental Survey.	882	0.518	0.482	69.5 (±0.8)	FFQ developed within the European Prospective Investigation into Cancer and nutrition (EPIC) project	14 points (where min=0, max=14), [excluded butter/margarine]	Mortality was assessed from data recorded by the National Health Service Central Register, the General Register Office for Scotland. Participants were followed between baseline in 2004-2007, to the end, October 2019.	Participants were placed into tertiles of diet scores. Characteristics were compared across tertiles using ANOVA or X^2 for categorical variables	total energy intake, IQ (converted from age 11 IQ scores), education (years), SES, father's SES, smoking status, depression, physical activity, BMI, height, weight, history of disease (HTN, CVD, DM, CVA).	The MIND diet was associated with lower risk of mortality (HR 0.81; 95% CI 0.74, 0.88, P<0.001) even after adjusting for demographic and lifestyle confounders. Each unit increase in MIND diet scores was associated with a 12% reduction in risk of death.
Fox 2022 [64]	Comparison of associations between MIND and Mediterranean diet scores with patient-reported outcomes in Parkinson's Disease	United States	To evaluate whether MIND and MEDI scores were associated with improved patient-reported outcomes and PD symptom severity	33 common PD symptoms (PRO-PD questionnaire)	Cross sectional study		Participants were enrolled in an ongoing study, the Modifiable Variables in Parkinsonism (MVP) Study. People with all forms of parkinsonism were included.	Mainly Caucasian females, aged 36-90, annual income >$60,000, and a higher education degree. H-Y score average was 1.9. Time elapsed since diagnosis was 7.8 years. Average MIND diet score was 9.8 (out of 15).	1205	0.59	0.39	66.4 (range of 36-90)	A 15-question MIND inventory	15 points (where min=0, max=15)	Patient-Reported Outcomes in Parkinson's Disease (PRO-PD), rate of symptom severity was calculated by self-reported date of diagnosis and PRO-PD score.	To determine differences between PRO-PD score, sub-scores, and progression, linear regressions were run to compare MEDI or MIND. Individual items of each diet were tested for association with PRO-PD score; significant associations were further tested in a restricted analysis for association with PRO-PD score.	years elapsed since PD diagnosis, age, gender, income, exercise, and dopamine equivalents	After adjusting for age, gender, income, and years since diagnosis, diet scores were significantly inversely correlated with total, non-motor, and motor PRO-PD scores. The total PRO-PD score decreased by 52.9 (66.4-39.4) points per point increase in MIND diet score (R2=0.2207, dof=964, p<0.001). Non-motor PRO-PD sub-score decreased by 27.3 per point increase in MIND score (R2=0.1849, dof=964, p<0…
Fresan 2019 [31]	Does the MIND diet decrease depression risk? A comparison with Mediterranean diet in the SUN cohort	Spain	To evaluate association between the MIND Diet and the Medi diet and depression risk.	depression	Cohort study	every 2 years from 1999 - 2014 Median=10.4 y	members of the Seguimiento Universidad de Navarra (SUN) project; university graduates.	Members of the SUN project who were university graduates	15980 (including 666 incident cases of depression)	0.6	0.4	Mean age MIND quartile 1=35; quartile 4=40	a 136-item FFQ. Used the Morris et al scoring system, except for olive oil. Total score was 0-14, divided into 4 quartiles.	15 points (where min=0, max=15)	depression (questions to patients about antidepressant use, and diagnosis of depression)	Adherence to MIND and association with incidence of depression was assessed by Cox regression models. Hazard ratios and confidence intervals were calculated with reference to the lowest quartile to adherence. A multi-variable model was also run to adjust for confounders.	BMI, total energy intake, physical activity, sedentary activities, tobacco, marital status, baseline self-perception of emotional dependence, anxiety, and competitiveness levels.	Increased adherence to MIND diet had a tendancy to decrease risk of depression; however, MIND diet was not statistically associated with incidence of depression.
Gomez-Martinez 2022 [22]	Impulsivity is longitudinally associated with healthy and unhealthy dietary patterns in individuals with overweight or obesity and metabolic syndrome within the framework of the PREDIMED-Plus trial	Spain	To evaluate longitudinal associations between impulsivity levels and adherence to different dietary pattern scores in an older senior population at high cardiovascular risk.	Impulsivity	Cohort study PREDIMED-Plus. The intervention included training for adherence to a reduced energy Mediterranean diet along with physical activity and behavioral support for weight loss and maintenance of loss. Controls received dietary education every 6 months individually and in a group for a Mediterranean diet without caloric restrictions.	T1=baseline T2= 1 year follow up T3= 3 years of follow up	55-75 years old; overweight or obese (27≤BMI<40 kg/m2) meeting at least 3 criteria for metabolic syndrome	Data from the PREDIMED-Plus-Cognition, a sub-study conducted within the PREDIMED-plus cohort.	462	0.515	0.485	range 60-70 years; mean=65.3 ± 4.7 ;	Dietary intake was assessed via face-to-face interviews using the validated, semi-quantitative 143-item FFQ and total energy and alcohol intake were obtained from the FFQs.	15 points (where min=0, max=15)	Impulsive Behavior Scale (UPPS-P), validated for Spanish populations. The UPPS-P is a 59-item self-reported questionnaire using a 4-point Likert scale (from 1=agree to 4=disagree strongly), which measures impulsivity traits by assessing 5 factors of impulsivity-related pathways: negative urgency, (lack of ) perseverance, (lack of ) premeditation, sensation seeking, and positive urgency. These 5-r…	Linear mixed models were performed to assess longitudinal associations between the impulsivity trait as the exposure variable and dietary pattern scores as the outcomes, both measured as continuum time-varying variables.	Sex, age, level of education, civil status, smoking status, physical activity, BMI, alcohol intake, and energy intake.	A relationship between impulsivity trait and adherence to the MIND diet was not found. A possible explanation could be that the MIND diet is more permissive with red meat consumption, includes cheese consumption as a component of the score, and does not consider the consumption of fruits, aside from berries, in contrast to other healthy diet scores reflecting significant negative associations. Th…
Haghighatdoost 2020 [60]	The MIND (Mediterranean-DASH diet intervention for neurodegenerative delay) and Mediterranean diets are differently associated with psychosomatic complaints profile in adults: Results from SEPAHAN cross-sectional study	Iran	To investigate the association of the Mediterranean-DASH diet intervention for neurodegenerative delay (MIND) diet with psychosomatic complaints profile in comparison with the Mediterranean diet (aMED).	Assessment of somatization	Cross sectional study		Adults enrolled in the Epidemiology of Psychological, Alimentary Health and Nutrition (SEPAHAN) project	Isfahanian adults	2818	top quintile=61.2%; bottom quintile=61.4%	top quintile=38.8%; bottom quintile=38.6%	range: 35-37	A validated dish-based food frequency questionnaire; Psychosomatic complaints profile was evaluated through a self-administered Persian validated questionnaire	13 points (where min=0, max=13), [excluded olive oil & wine]	General Practice Physical Activity Questionnaire (GPPAQ); BMI calculated by dividing self-reported weight (kg) by height squared (m2); Medical condition was evaluated by asking about the history of suffering ___(list of chr conditions); Recall of Medication history; Stressful life events (SLE) questionnaire	Exploratory factor analysis using principal component extraction approach to determine psychosomatic complaints profiles based on 31 symptoms. Continuous and categorical data reported as mean +/- standard error (SE) and percentages across the quintiles. ANOVA and chi-square test; Odds ratios (ORs) and 95% confidence interval (CIs); Multivariable-adjusted models	age, sex, marital status, educational levels, smoking status, physical activity, BMI, medical conditions (hyperlipidemia, HTN, DM, asthma, stroke, myocardial infarction, GI bleeding, gallstone, cancer, Crohn's disease, ulcerative colitis), anti-psychotropic medicines, stressful life events	After controlling for potential confounders, individuals in the highest quintile of the MIND diet had lower risk for experiencing psychological (odds ratio (OR) = 0.60, 95% confidence interval (CI): 0.42, 0.86; P trend < 0.0001), and pharyngeal-respiratory (OR=0.57, 95% CI: 0.41, 0.79; P=0.002). The association for neuro-skeletal complaints was marginally significant (OR=0.66, 95% CI: 0.43, 1.03;…
Jin 2024 [41]	Associations between dietary indices and hearing status among middle-older aged adults - results from the Baltimore Longitudinal Study of Aging	United States	To investigate the longitudinal associations between 4 dietary indices and hearing status.	Auditory function (hearing status)	Cohort study	T1=baseline; T2=follow ups (reports followed up every 4 y, 2 y, or annually for individuals<60 y, 60-79 y, or ≥80 y, respectively. Median=8y	Participants from the Baltimore Longitudinal Study of Aging (BLSA)	independently living individuals in the Washington DC-Baltimore area	882	0.55	0.45	mean age was 67 ± 11.9%	semiquantitative FFQ	15 points (where min=0, max=15)	Pure-tone audiometry (performed using an Interacoustics AD629 audiometer with ER3A insert earphones in a soundproof health	multivariable linear mixed-effect models	age, sex, race, years of education, smoking status, physical activity, number of chronic conditions, BMI, average energy intake and follow up time.	found only a limited association (P <0.1) between the MIND diet and hearing thresholds, which was unexpected.
Katz Sand 2021 [27]	Dietary factors and MRI metrics in early Multiple Sclerosis	United States	To investigate associations between diet and multimodal MRI measures of T2 lesion volume, normalized total gray matter and thalamic volumes, and microstructural integrity of normal-appearing white matter (NAWM) in the Reserve against Disability in Early MS (RADIEMS) cohort.	Brain MRIs to derive normalized total gray and thalamic volumes, T2 lesion volume, and white matter microstructural integrity of normal appearing white matter (NAWM)	Cross-sectional study		Participants of Reserve against Disability in Early Multiple Sclerosis (RADIEMS)	RADIEMS cohort of early MS (diagnosed <5.0 years)	180	0.666	0.334	mean=34.4 ± 7.6 years (range=26.8 - 42)	detailed FFQ (Harvard Univ 2007 paper form)	15 points (where min=0, max=15)	Neuroimaging outcomes were derived from high resolution 3.0 Tesla brain MRIs (Siemens Skyra,16 channel coil). T2 lesion volume (T2LV) was derived from 3D T2-weighted images using a local thresholding segmentation technique (Jim v6.0, Xinapse Systems; TR=3200 ms, TE=566.0 ms, FOV=256 mm, 224 slices, voxel size=0.9 Ã— 0.9 Ã— 0.9 mm). T2LV was log-transformed. Normalized volumes of total gray matter…	linear regression models; partial Spearman correlations; multivariable-adjusted linear models	age, race, socioeconomic status, ethnicity, BMI, physical activity, calorie intake, disease duration, disease modifying therapy class	MIND diet score was associated with thalamic volume; individuals in the highest quartile of MIND diet scores had greater thalamic volumes versus those in the lowest quartile (Q4 vs. Q1: 1.03mL; 95%CI: 0.26mL, 1.79mL; p<0.01). For individual food/nutrients, higher intakes of full-fat dairy were associated with lower T2 lesion volumes (Q4 vs. Q1: -0.93mL; 95% CI: -1.51mL, -0.35ml; p<0.01). Higher i…
Keramati 2024 [65]	Dietary approach to stop hypertension (DASH), but not Mediterranean and MIND, dietary pattern protects against Parkinson's disease	Iran	To investigate the association of PD severity with the DASH, MeDi, and MIND diets	Severity of PD	Cross sectional study		confirmed diagnosis of Parkinson's Disease (PD) by a neurologist on the Hoehn and Yahr (H&Y) Staging Scale; 40-80 years old	1) Persons with PD 2) Healthy participants	170	0.34	0.66	60.8 ±9.8 years; 60.4 ±9.8 years in controls	A validated Persian version of a 147-item semi-quantitative FFQ and completed by a nutritionist; The modified Nutritionist IV software (version 1.0) was used to obtain the nutrient intake.	14 points (where min=0, max=14), [excluded wine]	The severity of PD was assessed by an expert neurologist. All aspects of PD were evaluated by the Movement Disorder Society-sponsored Unified Parkinson's Disease Rating Scale (MDS-UPDRS). MDS-UPDRS includes 65 items and a range of 0 to 272 scores in 4 parts: Part I, non-motor aspects of experiences of daily living (13 items); Part II, motor aspects of experiences of daily living (13 items); Part …	Descriptive evidence and the Kolmogorov-Smirnov test were used to investigate the distribution of variables (normal, non-normal). An independent t-test was used to compare normal data, and a Mann-Whitney test was used for non-normal data between the two studied groups. Linear regression was used to examine the association between variables, and binary logistics was used to determine the odds rati…	sex, BMI, Comorbidities (diabetes, HTN, thyroid disorders, CVD), PA, smoking, Total UPDRS; Symptoms of non-motor aspects of experiences of daily living, Symptoms of motor aspects of experiences of daily living, Symptoms of motor examination.	MeDi and MIND diets were not significantly associated with the risk of PD, while high adherence to the DASH diet was associated inversely with the risk of PD (OR=0.138, 95% CI: 0.033-0.576,p=.007). There was no significant association between dietary patterns and the severity of PD.
Lawrie 2023 [66]	Dietary patterns and nonmotor symptoms in Parkinson's Disease: A cross-sectional analysis	United Kingdom	To investigate the extent to which the MIND, DII, and HDI dietary indices are associated with total nonmotor symptom severity and individual nonmotor symptom severity among individuals with PD.	Nonmotor symptom severity including fatigue, depression, anxiety, apathy, insomnia, daytime sleepiness, and cognitive impairment among a sample of individuals with PD	Cross sectional study		Diagnosis of idiopathic PD	idiopathic PD cases who were diagnosed within the last three years according to the UK PD Brain Bank criteria (UKPD-BB) by a neurologist or geriatrician with a specialist interest in PD	162	0.35	0.65	mean= 67	Dietary intake during the previous year was assessed using the European Prospective Investigation into Cancer FFQ (EPIC FFQ). Raw food frequency scores were analyzed using the FFQ EPIC Tool for Analysis (FETA)	15 points (where min=0, max=15)	Total nonmotor symptom severity was measured using the total summed score of the Movement Disorder Society's sponsored revision of the Unified Parkinson's Disease Rating Scale Part I (with equal weighting of items). Fatigue was measured using the NeuroQoL Item Bank v.1.0-Fatigue Short Form. Depression, anxiety, daytime sleepiness, and cognitive impairment were assessed using the Beck Depression I…	Linear regression for continuous variables and through general linear model analysis for tertiles of dietary adherence.	Levels of physical activity using the International Physical Activity Questionnaire Short Form (IPAQ-SF) as per the IPAQ scoring protocol. Smoking habits, energy intake, and level of education.	None of the dietary indices significantly predicted the total nonmotor symptom severity score. No other significant associations were evident between dietary scores and any other nonmotor symptoms.
Ma 2022 [59]	Plant-based dietary patterns and their association with mood in healthy individuals	United Kingdom	To compare the relationship between adherence to five plant-based diets, including the DASH, MIND and Mediterranean diets, and current mood in a group of healthy individuals.	Mood (Positive and Negative Affect Schedule - Short Form, Positive and Negative Affect Schedule - Children)	Cross-sectional study		completed both dietary intake and mood assessments; females whose daily intake was between 500-3500 kcal and males whose daily intake was between 800-4000 kcal; within two standard deviations (SD) of the mean of Energy intake/Basal metabolic rate (EI/BMR), which is also applicable in children	White 246 (74.5%) Black 14 (3.5%) Asian 57 (17.3%) Mixed 16 (4.5%) 15 (4.5%) underweight 221 (66.4%) healthy weight 76 (22.8%) overweight 21 (6.3%) obese	333	0.66	0.34	19 (5.7%) aged 8-17 80 (24%) aged 18-25 105 (31.5%) aged 26-45 54 (16.2%) aged 46-64 75 (22.5%) aged 65+	European Prospective Investigation into Cancer FFQ (EPIC FFQ)	15 points (where min=0, max=15)	Current mood in the morning was assessed by The Positive and Negative Affect Schedule - Short Form (PANAS-SF) and PANAS-Children (PANAS-C).	Spearman correlation: association between dietary pattern scores and mood, and linear regression model to explore individual dietary pattern effects on mood with adjustments for confounding variables.	sex, age	No correlation was found between the MIND, hPDI, or uPDI dietary patterns and mood. PDI, DASH, oMED and aMED diet scores were all significantly associated with positive mood, but not with negative mood. Linear regression models suggested that after adjusting for potential confounders (sex and age), only the oMED and aMED diet scores were still significantly associated with positive mood (Î² = 0.1…
Metcalfe-Roach 2020 [63]	Higher adherence to MIND diet associated with later onset of Parkinson's disease	Canada	To examine the relationship between MIND diet adherence and the age of PD onset in a Canadian cohort and compare the performance of the MIND diet to both MeDi scoring methods.	age of onset of PD	Cross sectional study		participants with PD (age of onset within the last 12 years) and control participants were recruited through the Pacific Parkinson's Research Centre (PPRC) at the University of British Columbia (UBC), Canada	Patients with Parkinson's Disease	Controls=84; PD participants=167	Controls=60.7%; PD participants=31.7%	Controls=39.3%; PD participants=69.3%	Cases, mean=64.9 ± 8.0 years old; Controls, mean=61.8 ±9.9 years.	Plant-based diet index (PDI)	15 points (where min=0, max=15)	Exercise habits were assessed using the Physical Activity Scale for the Elderly (PASE). Total energy intake was calculated using the FFQ EPIC Tool for Analysis (FETA)14 and is reported in kilocalories (kcal). Smoking habits were categorized as current, previous, and never, and blood pressure was self-reported as low, normal, or high. History of diabetes (including gestational diabetes) and cardio…	MIND scores were compared between sex and disease subgroups, and PD diet adherence was correlated with age at onset using univariate and multivariate linear models.	Exercise habits, total energy intake, smoking habits, blood pressure, history of diabetes and CVD, family history of PD.	The female subgroup adhered more closely to the MIND diet than the male subgroup, and diet scores were not modified by disease status. Later age of onset correlated most strongly with MIND diet adherence in the female subgroup, corresponding to differences of up to 17.4 years (P < 0.001) between low and high dietary tertiles. This cross-sectional study found a strong correlation between age of on…
Mokhtari 2022 [36]	The relationship between Mediterranean-DASH diet intervention for the neurodegenerative delay (MIND) diet and risk of breast cancer: A case-control study among Iranian adult women	Iran	To assess the relationship between the MIND diet and the risk of breast cancer (BC) among Tehranian adult women	breast cancer risk	Case control study		Women ≤30 years old; recently diagnosed with breast cancer (< 6 months)	Iranian women recently diagnosed with breast cancer	401	134 cases and 267 controls	0	Cases=49.5±10.7; Controls=47.13 ± 10.1	healthful PDI	13 points (where min=0, max=13), [excluded wine & fast foods]	general questionnaire, physical activity levels were collected using a valid and reliable questionnaire; Weight was measured to the nearest 0.5 kg using a digital scale (Seca, Germany), with the participant wearing lightweight clothing and no shoes. Height was measured to the nearest 0.5 cm using by tape meter fixed to a wall. Body mass index (BMI) was calculated by dividing weight (kg) by the sq…	Kolmogorov-Smirnoff test; ANOVA; Mann-Whitney U test; Kruskal-Wallis test; chi-square test; odds ration and 95% confidence intervals; logistic regression analysis	age, age at menarche (years), age at first pregnancy, abortion history, number of live births, breastfeeding history, menopausal status, education, history of hormone replacement therapy, oral contraceptive pills consumption history, benign breast disease history, cancer family history, breast cancer family history, bra wearing, marital status, smoking, supplement intake (calcium, iron, zinc, sel…	In the crude model, participants in the highest tertiles had lower odds of BC [(OR=0.57; 95% CI,0.34 - 0.95), P for trend=0.020)] than those with the lowest scores on the MIND diet. After controlling for potential confounding variables, individuals in the highest tertile of the MIND diet had a 45% lower risk of BC (OR=0.55; 95% CI, 0.32 - 0.96), P for trend=0.021)] compared with those in the lowe…
Ng 2023 [23]	Prospective associations between diet quality and health-related quality of life in the Australian Diabetes, Obesity and Lifestyle (AusDiab) study	Australia	To examine the association between change in three diet quality indices (DGI, MIND and DII) and change in HR-QoL over a 12-year period in community-dwelling Australian men and women	Health-related quality of life	Cohort study	T1=baseline T2=5 year follow-up T3=12 year follow-up	Adults aged 25 years or older who resided in private residences for at least 6 months prior. People were excluded if an intellectual or physical disability precluded participating.	participants in the Australian Diabetes, Obesity and Lifestyle study (AusDiab)	2844	0.54	0.46	47.3 ± 9.7 years (range=38-56)	Dietary intake was assessed using the Cancer Council of Victoria's validated self-administered seventy-four-item semi-quantitative FFQ (version 2)(23). Participants were asked to indicate how often they had consumed each food or beverage item during the preceding 12 months	13 points (where min=0, max=13), [excluded olive oil & butter/margarine]	HR-QoL was assessed using the Short-Form Health Survey-36 (SF-36) questionnaire (version 1) at each time point. This multi-item scale, which is designed for self-administration, contains thirty-six questions from which two summary scores are derived: the physical component summary (PCS) and the mental component summary (MCS)	fixed effects regression models	Physical activity; mental component summary; age, sex, income, smoking, physical activity, income, smoking status	Mean MCS increased from baseline (49.0, SD 9.3) to year 12 (50, SD 9.1), whereas mean PCS decreased from baseline (51.7, SD 7.4) to year 12 (49.5, SD 8.6). For the total sample, an improvement in MIND score was associated with an improvement in global QoL (ß = 0.28, 95 % CI: 0.007, 0.55). In men, an improvement in MIND was associated with an improvement in global QoL (ß = 0.28, 95 % CI: 0.0004, .…
Noormohammadi 2022 [35]	MIND diet adherence might be associated with a reduced odds of multiple sclerosis: Results from a case-control study	Iran	To identify whether MIND diet adherence is associated with a reduced odds of multiple sclerosis (MS).	multiple sclerosis (MS)	Case control study		newly-diagnosed participants with relapsing-remitting multiple sclerosis (RRMS) were chosen from the patients referred to a referral University hospital MS clinic using the convenience-sampling approach. A set of 150 hospital-based healthy controls was selected from those referred to the emergency department. Patients with confirmed RRMS diagnosis in the past 12 months, age 18-50 years, and expan…	RRMS was diagnosed by a neurologist and MS specialist according to physical examination, patient history, and magnetic resonance imaging (MRI) using revised McDonald's diagnostic criteria. On overage, the patients were included in the current study with 1 week to maximum 1 month after definite diagnosis of MS. The most common drugs received by MS patients were Rituximab, followed by Glatiramer ac…	225 where cases=77 and controls=148	0.42	0.58	median cases= 31.0 controls=35.5	face-to-face: Willet format FFQ with 168 food items	14 points (where min=0, max=14), [excluded wine]	RRMS was diagnosed by a neurologist and MS specialist according to physical examination, patient history, and magnetic resonance imaging (MRI) using revised McDonald's diagnostic criteria	logistic regression models were used to generate the odds ratio (OR) with a 95% CI for each tertile, with the first tertile serving as the reference group. To be considered statistically significant, the P value had to be less than 0.05.	basic: age, gender, smoking, and energy intake logistic: BMI (kg/m2), carbohydrate consumption (g/day), animal-based protein intake (g/day), and fiber intake (g/day)	There was significant difference between RRMS and control groups in the median (Q1-Q3) of age (years, P value\0.001), body mass index (BMI) (kg/m2, P value\0.001), and total intake of calories (kcal, P value = 0.032), carbohydrates (g, P value = 0.003), animal-based protein (g, P value = 0.009), and fiber (g, P value = 0.001). Adherence to the MIND diet was associated with a reduced odds of MS [a…
Nouri-Majd 2022 [53]	The association between adherence to the MIND diet and irritable bowel syndrome	Iran	To investigate the association between adherence to the MIND diet and odds of IBS in a large population of Iranian adults.	irritable bowel syndrome	Cross sectional study		Iranian adults working in health-care centers affiliated with Isfahan University of Medical Sciences across the Isfahan province between April and May 2010 who provided data for both dietary intake and irritable bowel syndrome measures and written informed consent.	Data reported by quntiles Age (years): Q1 35.6 ±7.2; Q2 36.1 ±7.9; Q3 35.7 ±7.8; Q4 36.3 ±7.8; Q5 37.5 ±8.2 BMI (kg/m2): Q1 24.8Â±3.8; Q2 24.8Â±3.7; Q3 24.8Â±3.8; Q4 24.7Â±3.7; Q5 25.2Â±3.9 Female: Q1 54.1%; Q2 55.4%; Q3 55.6%; Q4 60.9%; Q5 59.9% Married: Q1 84.5%; Q2 81.2%; Q3 79.9%; Q4 82%; Q5 81.4% Current smokers: Q1 4.1%; Q2 3.1%; Q3 3.5%; Q4 2.5%; Q5 2.8 %	3362	Did not state how many females or males overall or in each quintile Female: Q1 54.1%; Q2 55.4%; Q3 55.6%; Q4 60.9%; Q5 59.9%	Male: Q1 45.9%; Q2 44.6%; Q3 44.4%; Q4 39.1%; Q5 40.1%	Means ± SD by MIND quartiles. Q1 35.6 ±7.2; Q2 36.1 ±7.9; Q3 35.7 ±7.8; Q4 36.3 ±7.8; Q5 37.5 ±8.2	Willett-format Dish-Based 106-item Semi-Quantitative FFQ (DS-FFQ)	13 points (where min=0, max=13), [excluded olive oil & wine]	standardized surveys A modified Persian version of the Rome III questionnaire was used to assess IBS	used binary logistic regression to estimate ORs and 95% CIs for the presence of IBS and its subtypes across quintiles of the MIND diet score in the crude and multivariable-adjusted models trend of ORs across quintiles of the MIND diet score was determined by considering quintiles of the MIND diet score as ordinal variables in the logistic regression analysis	age (continuous), sex (male/female), BMI (continuous), smoking status (nonsmoker/former smokers and current smokers), self-reported diabetes (yes/no) and colitis (yes/no), medication use (yes/no), intrameal fluid consumption (<3 glasses/â‰¥3 glasses), meal regularity (often or always/ never or occasionally), chewing sufficiency (a lot/not a lot), frequent fried food consumption (yes/no), dental s…	Greater adherence to the MIND diet was significantly associated with higher intakes of green leafy vegetables, other vegetables, berries, nuts, whole grains, fish, beans, and poultry and lower intakes of butter and margarine, cheese, red meat and products, fast fried foods, and pastries and sweets. No significant association was observed between adherence to the MIND diet and odds of IBS in the w…
Pasdar 2022 [50]	Mediterranean-DASH Intervention for Neurodegenerative Delay (MIND) diet in relation to age-associated poor muscle strength; a cross-sectional study from the Kurdish cohort study	Iran	To determine adherence to the MIND dietary pattern and its relationship to preventing sarcopenia.	muscle strength, hand grip strength	Cross sectional study		Participants in the baseline study phase of the Ravansar non-communicable diseases (RaNCD) cohort study and who are healthy could participate.	mean age: 46.17 years 48.5% male, 51.5% female mean weight: 70.7 kg mean waist circumference: 96.83 cm	3181	0.51	0.49	mean age= 48.5	118-item FFQ	14 points (where min=0, max=14), [excluded wine]	hand-held calibrated hydraulic hand grip dynamometer (model SH5003, Saehan Corp, Masan, Korea)	ANOVA, Chi-square, and odds ratio	age, gender, physical activity, BMI, smoking	Compared with participants in the lowest category of the MIND diet, those in the highest category had lower odds of poor hand grip strength (OR: 0.65; CI 95%: 0.51-0.83). Participants who were in the third tertile of plant-based and high protein diet were 37% and 33% more likely to have lower odds ratio of poor hand grip strength (OR: 0.63; CI 95%: 0.5-0.79) and (OR: 0.67; CI 95%: 0.54 - 0.84), r…
Passafiume 2023 [47]	Sulfur content in foods consumed in an Italian population and impact of diet quality on sulfur intake	Italy	To assess sulfur content in foods consumed by a community in Northern Italy, to estimate its intake and evaluate the relation with adherence to common dietary patterns	sulfur content	Cross sectional study		Residents of 5/9 Emilia-Romagna regions, using random selection of the National Health Service directories. People following vegetarian or vegan, weight control, or food restrictive diets were excluded.	residents in Northern Italy	719	0.56	0.44	divided into 2 cohorts (65 years and older) and (less than 65 years of age). 55.3 years mean age	FFQ implemented withing the European prospective investigation into cancer and nutrition. It is a validated semi quantitative FFQ, version specific for Northern Italian people.	15 points (where min=0, max=15)	Sample foods were bought in grocery stores in the area. Then sample digestion was performed using a solution. The digested material was analyzed by inductively-coupled-plasma mass-spectrometry (Agilent 7500ce, Agilent Technologies, CA, USA), the method of choice in elemental speciation, covering a broad field of covalently bound elements, coordinated metals, metalloids and organometallic metaboli…	Median values were used as cut points for identification of low and high adherence to Mediterranean diet (both GMI and IMI), DASH and MIND dietary patterns. A non-linear spline regression model with three knots at fixed cutpoints (10th, 50th and 90th percentiles) was used to evaluate asn association between adherence to dietary patterns and sulfur intake, adjusting for potential confounders, name…	age, education, marital status, BMI	There is no remarkable variation in sulfur concentration between the different results from the analyses regarding adherence to the GMI, IMI, DASH and MIND dietary patterns and the sulfur intake using median value as cut-point. Subjects­ with higher adherence to GMI, IMI and MIND diets showed approximately 10% higher total sulfur intake. Spline analysis of the relation between increasing adherenc…
Petermann-Rocha 2024 [61]	Association of five diet scores with severe NAFLD incidence: A prospective study from UK Biobank	United Kingdom	To study the association of five common diet scores with severe non-alcoholic fatty liver disease	hospitalization or death due to non-alcoholic fatty liver disease or non-alcoholic steatohepatitis	Cohort study	median followup of 10.2 years	UK Biobank enrolled 500,000 people ages 37-73 years, from 2006-2010. For this study, participants missing data for diet scores and covariates, and those who were diagnosed with liver disease at baseline or severe NAFLD within the first 2 years of followup were excluded.	162,999 adult participants were included, with a higher representation of females. Most were White (96%).	162999	0.55	0.45	mean age=56.2 ± 7.9	Oxford WebQ, a web based 24-hour dietary assessment measured dietary intake. McCance and Widdowson's The Composition of Food, 5th addition measured energy and nutrient intake.	15 points (where min=0, max=15)	hospitalization or death due to NAFLD or NASH and linked to hospital records and death certificates.	Cox proportional hazard models using standardized quartiles of the included diet scores.	age, gender, ethnicity, smoking status, physical activity, alcohol frequency intake	Participants with higher adherence to healthier diets had a statistically significant lower risk of severe NAFLD. The MEDAS-14, RFS, and HDI diet scores were the strongest predictors. The MIND diet was predictive in the unadjusted model 1 and in model 2 (adjusted for age, sex, deprivation and ethnicity), but not for model 3 (adjusted for factors related to metabolic syndrome).
Rostami 2022 [55]	Adherence to the MIND dietary pattern and sleep quality, sleep related outcomes and mental health in male adults: A cross-sectional study	Iran	To examine the association between adherence to the MIND diet and psychological function in male Iranian adults.	depression, anxiety, stress, sleep quality, daytime sleepiness, insomnia	Cross sectional study		Iranian male adults working in different healthcare centers affiliated to Baqiyatallah University of Medical Science across Tehran province from September 2020 to March 2021. Male adults without any history of chronic diseases (colitis, diabetes, cardiovascular diseases, cancers, hepatic and renal failure, adrenal diseases, thyroid and parathyroid related disorders, anorexia nervosa or bulimia) w…	BMI 25.28 ±3.22 kg/m2 Individuals with lower adherence to MIND diet were more physically active. No significant differences were observed between tertiles of MIND score for age, BMI, marital status, education levels and smoking status.	400	0	1	38.67 ±5.26	Willet-format FFQ: 168 food items	14 points (where min=0, max=14), [excluded wine]	Depression Anxiety and Stress Scale Pittsburgh Sleep Quality Index Epworth Sleepiness Scale Insomnia Severity Index	ANCOVA, crude and multivariable-adjusted logistic regression	logistic regression: model 1: age, BMI, energy intake model 2: age, BMI, energy intake, smoking, physical activity model 3: age, BMI, energy intake, smoking, physical activity, marital status, education	No significant associations were found between adherence to the MIND diet score and odds of stress, anxiety and depression either in the crude or multivariable-adjusted models (P>0.05). Participants with the greatest adherence to the MIND diet had lower odds of poor sleep quality (OR for T3 vs. T1: 0.56 (95% CI: 0.34, 0.92), P-trend=0.023)ted mo including model 3 results:P-trend=0.042. Participan…
Safaei 2024 [67]	Association between Mediterranean-dietary approaches to stop hypertension intervention for neurodegenerative delay diet and biomarkers of oxidative stress, metabolic factors, disease severity, and odds of disease in rheumatoid arthritis patients	Iran	To examine the associations between following the MIND diet and oxidative stress indicators, metabolic factors, disease activity, and the odds of disease in patients with rheumatoid arthritis	Anthropometric measures (weight, height, BMI, waist circumference); severity of rheumatoid arthritis (DAS-28), tender and swollen joint count, general health (VAS), and C-reactive protein	Cross sectional study		Cases: Newly diagnosed rheumatoid arthritis (rheumatologist confirmed)	Participants with newly diagnosed RA disease were selected by convenience sampling from those who attended the rheumatology clinic of Imam Reza Hospital in Tabriz City, East Azerbaijan, Iran. Healthy controls were chosen from those referred to the nutrition clinic for routine health examinations.	202	0.77	0.23	Cases: 44.79 ± 9.05; controls: 40.93 ±7.85	A validated Persion version of a 147-item FFQ	14 points (where min=0, max=14), [excluded wine]	Anthropometric measures (weight, height, BMI, waist circumference); severity of rheumatoid arthritis (DAS-28), tender and swollen joint count, general health (VAS), and C-reactive protein; Total capacity antioxidant (TCA), superoxide dismutase (SOD), glutathione peroxidase (GPX), and malondialdehyde (MDA) serum concentrations were evaluated by ELISA	Linear regression was applied to check the correlation between different factors.	Age, gender, BMI, smoking, education, physical activity, and medication use	The average MIND diet score was significantly lower among the RA cases compared with the healthy controls (p<.001). Those with a higher MIND diet score had a lower odds of RA (p<.001). There was no significant correlation between MIND diet score and measures of oxidative stress factors. There was no significant association between MIND diet score and RA disease activity. MIND diet score was inver…
Salari-Moghaddam 2019 [57]	Adherence to the MIND diet and prevalence of psychological disorders in adults	Iran	To examine the association between adherence to the MIND diet and psychological disorders (depression, psychological distress, anxiety).	psychological disorders (depression, psychological distress, anxiety)	Cross sectional study		adults working in 50 different healthcare centers affiliated to Isfahan University of Medical Sciences (IUMS) across Isfahan province	The prevalence of depression, anxiety, and psychological distress among study participants was 26.4%, 11.9%, and 20.9%, respectively.	3176	quartiles Q1: 52.3% Q2: 53.5% Q3: 59.5% Q4: 62.6%	quartiles Q1: 47.7% Q2: 46.5% Q3: 40.5% Q4: 37.4%	By MIND quartiles: mean ± SD Q1: 35.4 ± 7.6 Q2: 35.9 ± 7.5 Q3: 36.1 ± 8.01 Q4: 37.02 ± 7.8	Willett-fomat dish-based 106-item FFQ (DS-FFQ)	13 points (where min=0, max=13), [excluded olive oil & wine]	The Iranian validated version of Hospital Anxiety and Depression Scale (HADS) was used to screen for anxiety and depression (Montazeri et al., 2003b). The Iranian validated version of General Health Questionnaire (GHQ) with 12-items was used to assess psychological distress (Montazeri et al., 2003a).	logistic regression	Age (continuous), sex (male/female) and total energy intake (continuous) were controlled for in the first model. Further adjustments were made for marital status (married/single/divorced and widowed), education (diploma or under-diploma/university graduate), vitamin supplements use (yes/no), smoking (non- smoker/former smokers and current smokers), and physical activity (<1 h/week/ ≥1 h/week) in …	After taking potential confounders into account, participants in the highest quartile of the MIND diet score had lower odds of depression (OR: 0.68; 95% CI: 0.53-0.89) and psychological distress (OR: 0.68; 95% CI: 0.52-0.89) than those in the lowest quartile. No significant association was observed between consumption of the MIND diet and odds of anxiety (OR: 0.72; 95% CI: 0.51-1.03). Gender-stra…
Seifollahi 2022 [56]	Associations between adherence to the MIND diet and prevalence of psychological disorders, and sleep disorders severity among obese and overweight women: A cross-sectional study	Iran	To assess the association of the MIND diet and the sleep pattern and mental health in obese women.	stress, anxiety, depression, and sleep	Cross sectional study		women age 18-56 years old, good general healthy and BMI between 25-49 kg/m2	women in Tehran, Iran, who were referred to health centers	282	1	0	mean age= 36.49 years; range=18-56	FFQ with established reliability and validity for Iranian adults	15 points (where min=0, max=15)	Pittsburgh sleep quality index questionnaire, depression anxiety stress scales questionnaire	The chi-square test was used to examine qualitative variables. The relationship between mental health and body composition with the MIND diet was checked after adjusting for confounders (age, BMI, physical activity, and total energy intake) through analysis of variance (ANOVA) and analysis of covariance (ANCOVA) tests. The relationship between diet adherence with mental disorders was evaluated by…	age, body weight, BMI, lipid profile, education, job status, marital status, economic level, housing status	No significant relationship between MIND diet adherence and severity of depression, anxiety, stress or sleep disturbance. The highest quartile of MDS was associated with a decreasing trend for psychological stress compared to the lowest quartile of MDS.
Sheikhhossein 2021 [43]	The association between adherence to MIND diet and risk of breast cancer: A case-control study	Iran	To examine the association between adherence to the MIND diet and risk of breast cancer among Iranian women	risk of breast cancer	Case control study		Patients with breast cancer (BC) were recruited if disease status was diagnosed during the maximum of last three-month by physical examination and mammography findings. Age-matched controls were selected from healthy women with no relationship with BC patients or no family history of BC.	This hospital-based case-control study was conducted on women aged 24-73 years between September 2017 and June 2018 at the Cancer Research Center, Imam Khomeini hospital, Iran.	300	1	0	Cases: 46.6. ± 10.7; controls: 46.6 ± 10.7	147-item FFQ	14 points (where min=0, max=14), [excluded wine]	Physical activity during the previous year was assessed using the International Physical Activity Questionnaire (IPAQ) and expressed as metabolic equivalents (MET)-min/week. Subjects' weight was quantified by a dietitian using a digital scale to the nearest 500 g with the subjects wearing light clothing and no shoes. Height was measured in a standing position with a tape measure to the nearest 0.…	To find the association of MIND diet score with BC, binary logistic regression was used in different models	age; energy intake; physical activity; education; marital status; menopause status; SES; alcohol use; smoking; vitamin supplements; medications; hx of diabetes, hypertension, and hyperlipidemia; oral contraceptives; age at first menarche; time since post-menopausal; weight at age 18; age at first pregnancy; family hx of BC; dietary intake of B6, iron, folate, vitamin A, and vitamin E; BMI	No significant association between MIND diet score and odds of BC, either before (ORs for comparing T3 vs. T1: 0.818; 95% CI: 0.469-1.42, P-trend = .48) or after controlling for potential confounders (ORs for T3 vs. T1: 1.32; 95% CI: 0.31-5.64, P-trend = .633). This was also the case for pre-menopausal and post-menopausal when analyzed separately. No significant association between MIND diet scor…
Soltani 2022 [44]	Adherence to the MIND diet in relation to glioma: a case-control study	Iran	To examine the association between adherence to the MIND diet and risk of glioma in a group of Iranian adults	risk of glioma	Case control study		Cases: age 20-75, glioma diagnosed during previous month	hospital-based case-control study was carried out in Tehran, Iran, of patients with glioma or healthy controls	383	0.42	0.58	T1: 38.52 ±13.05; T2: 45.30 ± 14.67; T3: 45.35 ± 11.74	A Willett-format-validated 126-item semi-quantitative FFQ	14 points (where min=0, max=14), [excluded wine]	International Physical Activity Questionnaire (IPAQ) expressed as metabolic equivalents (MET)-hour/week; BMI	conditional logistic regression	age, sex, total energy intake, physical activity, family hx of cancer, family hx of glioma, marital status, education, high-risk occupation, high-risk residential area, cell phone use, supplement use, hx of X-ray, hx of head trauma, hx of allergy, hx of hypertension, smoking, exposure to chemicals, drug use, hair dye use, fried food intake, barbecue use, canned foods, microwave	After controlling for age, sex and energy intake, individuals with the greatest adherence to the MIND diet were less likely to have glioma compared with those with the lowest adherence; such that those in the top tertile were 47% less likely to have glioma than those in the bottom tertile (OR: 0.53; 95% CI: 0.30-0.94). Further adjustment for other potential confounders strengthened the associatio…
Song 2023 [26]	Association between MIND diet adherence and mortality: Insights from diabetic and non-diabetic cohorts	China using U.S. data (NHANES)	To evaluate the impact of the MIND diet on life expectancy among patients with and without type 2 diabetes mellitus.	all cause deaths, cardiovascular deaths	Cohort study	10 y	Adults participants (18 years of age) from the NHANES 2003-2006; participants lacking the following data were excluded: mortality data, dietary data, smoking status, or with a diagnosis of hyperlipidemia.	people 18 years and older who participated in National Health and Nutrition Examination Survey	6887 (1021 had T2DM)	0.54	0.46	mean=47.13 ± 0.45	FFQ	15 points (where min=0, max=15)		Cox regression model analysis	age, sex, race/ethnicity, education, family income, smoking status, BMI, physical activity, hx of diabetes, hypertension, hyperlipidemia, heart failure, ischemic heart disease, myocardial infarction, lipid profile, HbA1C, waist circumference, energy intake, waist circumference, statin therapy, hypoglycemic treatment, and antiplatelet therapy	Subjects with high MIND scores had a significantly reduced risk of all-cause death (P = 0.023) and CV death ( P = 0.013) in patients with T2DM, but this was not significant in participants without DM (all-cause mortality: P = 0.071 [Fig. 2B]; CV mortality: P = 0.134 [Fig. 3B]). Figures 1D, 2D show that the presence of both T2DM and a low MIND score predicted the worst prognosis with the highest r…
Song 2023 [38]	The value of the MIND diet in the primary and secondary prevention of hypertension: A cross-sectional and longitudinal cohort study from NHANES analysis	China using U.S. data (NHANES)	To investigate the impact of adhering to the MIND diet on the prevalence of hypertension in the entire population and long-term mortality in hypertensive patients and controls	prevalence of hypertension and all-cause mortality	cross-sectional and longitudinal	10 y	Adults. Those missing dietary data were exluded.	U.S. adults	6887	0.54	0.46	mean = 47.13 ± 0.45	FFQ	15 points (where min=0, max=15)	Mortality was determined through death certificate records in the National Death Index through December 31, 2019. Cause of death was determined through the International Statistical Classification of Disease, 10th Revision (ICD-10).	Multivariate logistics regression models, hazard ratios, and 95% CIs for association of MDS with all-cause death were evaluated by multivariate Cox proportional hazards models.	age, sex, race/ethnicity, smoking status, alcohol consumption, physical activity, self-reported medical conditions, and anthropometrics	Compared with the MIND diet score (MDS)-low group, participants in the MDS-high group presented a significantly lower prevalence of hypertension (OR = 0.76; 95% CI = 0.58, 0.97; p=0.040) and decreased levels of systolic blood pressure (β= -0.41; p=0.033). Hypertensive patients in the MDS-high group presented a significantly lower prevalence of ASCVD (OR=0.71; 95% CI = 0.51; 0.97; p=0.043), and lo…
Talegawkar 2022 [51]	The Mediterranean-DASH Intervention for Neurodegenerative Delay (MIND) diet is associated with physical function and grip strength in older men and women	United States	To examine associations of MIND diet adherence with physical function and with muscle strength	physical function, muscle strength, grip strength	Cohort study	length 0 to 13y, median=6y	Individuals who lived independently in the Washington - Baltimore area were enrolled	At first diet visit, the mean ± SD age of BLSA cohort participants was 68 ± 14 y (age range: 30-101 y), with 48% of participants male. More than two-thirds were non-Hispanic white, and a majority had high educational attainment. Compared with participants in MIND diet score tertiles 1 and 2, those in the highest tertile tended to be younger, female, never smokers, and to have lower BMI, more year…	1358	0.524	0.476	Age at first diet visit Overall: 68.0 ± 13.6 1st tertile: 70.2 ± 14.3 2nd tertile: 67.7 ± 12.9 3rd tertile 66.2 ± 13.2	100-food item FFQ	15 points (where min=0, max=15)	Short Physical Performance Battery (SPPB), with a score < 10 indicative of impaired function Health, Aging and Body Composition Physical Performance Battery (HABCPPB) Grip strength was measured at each follow-up visit with a Smedley Hand Dynamometer (Stoelting)	Repeated-measures logistic or linear mixed-effects models were implemented with the SAS GLIMMIX or MIXED procedure to examine longitudinal associations between the averaged MIND diet score and physical function impairment, or grip strength, among participants with available functional measures at age 60 y and older.	Age, sex, race/ethnicity, education years, smoking status, BMI, physical activity, number of chronic diseases atirst diet visit, time since first diet visit, and average energy intake across all valid diet visits	MIND score was inversely associated with physical function impairment (per 1-point increment: OR: 0.81; 95% CI: 0.71-0.93; P < 0.01), and with each SPPB component, over a median 6 y of follow-up. Participants in the highest compared with the lowest tertile of MIND diet score had 57% lower odds of functional impairment (OR: 0.43; 95% CI: 0.25-0.73; P < 0.01), and slower decline by the HABCPPB. Men…
Tanaka 2022 [24]	Metabolomic profile of different dietary patterns and their association with frailty index in community-dwelling older men and women	United States	To examine the plasma metabolite biomarkers of dietary patterns. To identify metabolite sets that best predict each diet score (MIND, MDS, and AHEI). To study the mediating effect of dietary metabolites on frailty status.	frailty status	Cross sectional study		Participants were from the Baltimore Longitudinal Study of Aging (BLSA); 65yo or older	Community-dwelling participants in the BLSA cohort from the Washington, DC and Baltimore area.	806	0.515	0.485	mean=73.3 ± 7.1 (range=65-95)	a validated FFQ	15 points (where min=0, max=15)	Metabolites were extracted from plasma specimens and measured by liquid chromatography-tandem mass spectrometry (LC-MS/MS), and lipids by flow injection analysis-tandem mass spectrometry (FIA-MS/MS). The Frailty Index (Searle et al., 2008) included ADLs, depression items, MMSE items, and presence of 15 conditions commonly occurring with age (e.g., hypertension).	MIND (as the DV) and metabolite (as the IVs) associations were assessed by linear regression models. Regularized regression with eNetXplorer, an R package, was used to identify sets of metabolites that predict each diet score (MDS, MIND, and AHEI). Mediation R package was used to test for potential relationships between diet and Frailty Index: 1) metabolomic diet score was regressed on the diet s…	Age, sex, BMI, serum creatinine, and glomerular filtration rate	Using targeted metabolomics, a plasma metabolomic profile was identified for the MDS, MIND, and AHEI diets, with 176 metabolites shared by all 3 diets. A metabolomic signature of diet (metDS) was calculated for each. For MIND and AHEI, their metabolomic signatures, 55% and 61%, respectively, partially mediated the association between diet and frailty index (p<0.001).
Thomas 2023 [25]	Diet, pace of biological aging, and risk of dementia in the Framingham Heart Study	United States	To test the hypothesis that healthy diet protects against dementia because it slows the pace of biological aging.	dementia, mortality	Cohort study	median followup of 6.9y	second generation of participants, the Offspring Cohort Initiated in 1971, the Offspring Cohort has been followed-up at 9 examinations, approximately every 4 - 7 years.	Framingham Offspring Cohort participants: â‰¥60 years-old, free of dementia and having dietary, epigenetic, and follow-up data	1644	0.54	0.46	mean=69.6	validated 126 item Harvard semi-quantitative FFQ	15 points (where min=0, max=15)	Dementia: the Mini-Mental State Examination assessed at each visit; subjective cognitive impairment was reported by the participant or a family member; referred by a treating physician or by an ancillary investigator of the cohort; or after review of outside medical records. Flagged participants underwent additional annual neurologic and neuropsychological examinations. All cases of possible cogn…	Aalen additive hazard model was used to calculate causal mediation analysis for survival analysis	age, sex, total energy intake, and the DNA methylation processing facility	The authors measured the pace of aging from blood DNA methylation data collected in 2005-2008 using the DunedinPACE epigenetic clock. Of n = 1,644 included participants (mean age 69.6, 54% female), n = 140 developed dementia and n = 471 died over 14 years of follow-up. Greater MIND score was associated with slower DunedinPACE and reduced risks for dementia and mortality. Slower DunedinPACE was as…
Tirani 2024 [45]	Adherence to Mediterranean-Dietary Approaches to Stop Hypertension Intervention for Neurodegenerative Delay diet in relation to serum brain-derived neurotrophic factor concentrations and metabolic health status in adults	Iran	To assess the association between MIND diet and metabolic health status	serum brain-derived neurotrophic factor (BDNF) concentrations	Cross sectional study		Iranian adults aged 20-65 years who worked in 20 different schools among 6 educational districts	Relatively healthy Iranian adults free from chronic conditions (e.g., stroke, type 1 diabetes mellitus) aged 20-65 years who worked in any position at a school where recruitment was conducted.	527	0.46	0.54	mean=42.6	a validated Willet-format semiquantiative 168-item FFQ	14 points (where min=0, max=14), [excluded wine]	12-h fasting venous blood sample was collected in the morning. From it, serum concentrations were measured for blood glucose, HDL cholesterol, triglyceride, insulin, C-reactive protein (hs-CRP), and BDNF.	Individual scores were distributed in tertiles of MIND diet scores (T1=<6.5, T2=6.5-7.5, and T3>7.5). Chi-square and ANOVA (1-way) were used to compare continuous and categorical variables among tertiles. Binary logistic regression was run to explore the association between MIND score and metabolic phenotype to report odds ratios (ORs) and 95% CIs, with T1 as the reference category.	age, sex, energy intake, physical activity, smoking, marital status, educational status, socioeconomic status, dietary habits, BMI.	MIND diet scores ranged from 2 to 12. No significant associations were found in the crude model, but after adjusting for covariates, those with the highest MIND scores (T3) had 58% lower odds of having the metabolic phenotype than those in the lowest tertile (T1) (OR: 0.42; 95% CI: 0.20, 0.90). In the adjusted model, females in the highest MIND diet tertile (T3) had 81% lower odds of the metaboli…
Tison 2022 [46]	Differences in the association of select dietary measures with risk of incident type 2 diabetes	United States	To compare approaches to classifying diet and risk of diabetes in a cohort of Black and White adults in the U.S. using data from the REasons for Geographic And Racial Differences in Stroke (REGARDS) study	risk of incident type 2 diabetes	Cohort study	T1=baseline T2=~10 years after baseline assessment	Black & White Americans; at least 45 years of age; without diabetes at baseline	Black and White adults without diabetes at baseline	8750	4,916 (56.2%)	3,834 (43.8%)	range=54-72	Block 98 validated FFQ	15 points (where min=0, max=15)	Incident of Type 2 Diabetes was defined according to fasting glucose >/=70 mmol/L, or a random glucose >/=111 mmol/L among those failing to fast, or self-reported use of diabetes medications at the second in-home examination.	Risk ratio, Poisson regression with robust variance estimation.	age, race, sex, education, income, geographic region, smoking, alcohol, physical activity, waist circumference.	There were 1,026 cases of incident type 2 diabetes during follow-up (11.7%). Adherence to the Southern dietary pattern was most strongly associated with risk of incident type 2 diabetes after adjustment for demographics and lifestyle (quintile [Q]5 vs. lowest Q1: risk ratio [RR] 1.95; 95% CI 1.57, 2.41). Of the diet scores, DIS (Q5 vs. Q1 RR 1.41) and MIND (Q1 vs. Q5 RR 1.33), demonstrated anti-i…
Torabynasab 2023 [58]	Adherence to the MIND diet is inversely associated with odds and severity of anxiety disorders: A case-control study	Iran	To investigate whether adherence to MIND diet is associated with odds and severity of anxiety disorders	anxiety disorder	Case control study		Patients living with anxiety disorders and healthy people in Imam Khomeini hospital and referral psychology clinics; not taking anti-anxiety or anti-depression medications within the last 2-3 months, being between the ages of 18 and 60, having a body mass index (BMI) between 18.5 and 30	Patients at Imam Khomeini hospital and referral psychology clinics	255	0.7	0.3	controls = 33.61 ± 11.23; cases = 35.52 ± 12.74	GGQ	14 points (where min=0, max=14), [excluded wine]	anthropometrics, GAD-7	To compare energy-adjusted dietary intakes of subjects across tertile of MIND, analysis of covariance (ANCOVA) was applied. Multiple linear regression analysis was used to evaluate the association between AD and MIND score after adjustment for covariates	age, sex, energy intake, marital status, education, medicine use, vitamin supplements use, smoking status, alcohol consumption, physical activity, health status, and past medical history, and BMI	Higher adherence to MIND diet was associated with the lower GAD-7 score (p<0.001). Individuals in the top category of MIND diet score were 97% less likely to have AD compared with those in the bottom category (OR: 0.03, 95% CI: 0.01, 0.09). There was significant reverse linear association between MIND diet score and anxiety disorder (Î²=-3.63, p<0.001).
Urbano 2024 [48]	Adherence to the Mediterranean-DASH Intervention for Neurodegenerative Delay (MIND) diet and exposure to selenium species: A cross-sectional study	Italy	Investigated the extent to which adherence to the MIND diet in a healthy non-smoking population may be associated with selenium exposure ascertained in diet, urine, and serum.	urinary selenium	Cross sectional study		≥18 years, unaffected by chronic disease including cancer, and non-smoker	healthy blood donors were consecutively contacted for participating in the study during their blood donation	137	0.55	0.45	<50y = 80; ≥50y = 57	FFQ	15 points (where min=0, max=15)	anthropometrics, urinary selenium	Non-linear spline regression analysis, based on a restricted cubic spline model	Sex	Adherence to the MIND diet was positively associated with dietary selenium intake and urinary selenium excretion, whereas it was inversely associated with serum concentrations of overall selenium and organic selenium, including serum selenoprotein P-bound selenium, the most abundant circulating chemical form of the metalloid. MIND diet adherence also showed an inverted U-shaped relation with inor…
Urbano 2023 [37]	Influence of dietary patterns on urinary excretion of cadmium in an Italian population: A cross-sectional study	Italy	To assess the association between adherence to dietary patterns and cadmium exposure, as assessed through urinary cadmium concentrations, in a Northern Italian population.	cadmium in urine	Cross sectional study		healthy blood donors, non-smokers, without a history of chronic disease or cancer	median BMI was 24.6, higher in males compared to females Cotinine levels were higher in females (median 0.32 µg/L) compared to males (0.20 µg/L) Males exhibited higher median consumption of alcohol compared to females, while it was the opposite for fiber intake. Median urinary cadmium levels were very similar in males (0.21 µg/L) and females (0.22 µg/L) Females were more adherent to the DASH diet…	137	0.55	0.45	median=48.2	FFQ developed within the European Prospective Investigation into Cancer and nutrition (EPIC) project	15 points (where min=0, max=15)	Cadmium in urine analyzed by inductively coupled plasma mass spectrometry (X Series II, Thermo Scientific, Rodano, Italy)	Evaluated the association between increasing adherence to dietary patterns and cadmium exposure using a cubic spline regression model with three knots at fixed percentiles Stratified analyses according to sex, age (< 50 and ≥50 years) and BMI (< 25 were non-overweight, and ≥ 25 were considered overweight) influence of iron intake was also taken into consideration	age, sex, BMI, urinary cotinine levels, intake of fiber and alcohol	The median urinary cadmium level was 0.21 ug/L in males and 0.22 ug/L in females. Spline regression analysis showed an inverse linear asso­ciation between increasing adherence to the DASH and MIND diets and urinary cadmium levels, reaching a plateau at high adherence scores, approximately > 25 and > 9 for DASH and MIND diets, respectively. An increase of cadmium exposure with increasing MIND scor…
Vergroesen 2023 [28]	MIND diet lowers risk of open-angle glaucoma: The Rotterdam Study	Netherlands	To determine the association between adherence to the MIND diet, the Mediterranean diet, and the Dutch dietary guidelines, and incidence of OAG (iOAG). To examine the associations between adherence to these three dietary patterns and IOP.	open-angle glaucoma	Cohort study (nested, case-control)	Enrollment for the ophthalmic part started in 1991; after the baseline visit, participants were invited for follow-up visits with intervals of approximately 5 years. Some had been followed for ≤25 years.	Participants were derived from three independent cohorts from the prospective population-based Rotterdam Study (RS-I, RS-II, RS-III), designed to assess determinants of age-related diseases in the middle-aged and elderly population (45+ years). Enrollment for the ophthalmic part started in 1991.	Participants with iOAG had a lower BMI and higher IOP. Adherence to the MIND diet was significantly lower in cases than controls, but adherence to the Mediterranean diet and Dutch dietary guidelines were not.	1020	cases=460; controls=92	cases=390; controls=78	mean age cases=64.9; controls=65.8	Dietary intake was assessed at baseline using FFQ as described in detail elsewhere. Briefly, for the first two cohorts, a 170-item FFQ was applied as two-stage approach. First, participants indicated which foods they consumed at least twice a month in the preceding year. Second, a trained dietician used this list to identify how often and in which amounts the foods were consumed. For the third co…	15 points (where min=0, max=15)	Eye examinations included Goldmann applanation tonometry (Haag-Streit AG, Bern, Switzerland) and visual field testing (Humphrey Field Analyzer; HFA II 740; Carl Zeiss, Oberkochen, Germany). iOAG was defined as glaucomatous visual field loss in at least one eye with reproducibility of the defect, independent of IOP. iOAG cases had an open anterior chamber angle and no history or signs of secondary…	multivariable conditional logistic regression analyses To assess potential reverse causality, researchers analyzed the association between the MIND diet and iOAG in cumulative follow-up intervals. To evaluate whether one individual component of the MIND diet explained the potential association, the researchers repeated the analysis with versions of the MIND diet where adherence to an individual f…	BMI, energy intake, physical activity, and follow-up time, education, smoking status Follow-up duration was calculated from baseline until the last visit with reliable ophthalmic examination or the first visit with iOAG diagnosis.	Greater adherence to the MIND diet was associated with a decreased iOAG risk (odds ratio [95% confidence interval]: 0.80 [0.66 to 0.96], for each 10-percent increase in adherence). Food component analyses showed that, in particular a higher intake of green leafy vegetables, berries and fish tended to be protective for iOAG. No significant associations were observed between adherence to the Medite…
Yao 2024 [32]	Dietary patterns, metabolomics and frailty in a large cohort of 120 000 participants	United Kingdom	To examine the associations of dietary patterns with frailty and whether metabolic signatures (MSs) mediate these associations	frailty and the mediating role of metabolites between diets and frailty	Cohort study	T1=baseline (metabolites and dietary intake) and T2 (repeat dietary intake questionnaire 2 years later)	Be part of the UK biobank (UKB) cohort study; aged 40 to 69 years	adults living in the UK aged 40 to 69 years	124261	0.558	0.542	mean=57.7	Oxford WebQ (24 h recall of >200 kinds of foods and 30 types of beverages) was administered at least twice	Score range between 14-70. Based upon 14 components of the MIND diet (excluded olive oil), scored from 1 to 5 based on intake quintiles, for total score ranging from 14 to 70.	Frailty was measured by 1) the frailty phenotype, and 2) the frailty index. Metabolites in plasma were measured by high-throughput targeted nuclear magnetic resonance (NMR) including lipids, fatty acids, apolipoproteins, amino acids, ketone bodies and glycolysis metabolites	Multivariable logistic regression models estimated associations between 4 dietary patterns and frailty. Adjusted odds ratios and 95% confidence intervals were calculated. Different covariates were adjusted for in Model 1 and 2. To estimate associations between dietary patterns (as continuous variable) and 168 metabolites, the used multivariable linear regression, adjusting for covariates in model…	age, sex, ethnicity, education level, socioeconomic status, lifestyle factors, BMI, estimated glomerular filtration rate (eGFR) and use of anti-lipid drugs	Higher adherence to the MIND diet (and 3 others) conferred a lower risk of frailty. there was a linear trend between dietary patterns and two frailty measures. Of the 168 metabolites, 75 were associated with MIND. Docosahexaenoic acid was the most significantly positive association between diet and metabolic markers in 3 diets including MIND. Significant inverse associations were found between me…
Yeung 2022 [52]	Dietary patterns and intrinsic capacity in community-dwelling older adults: A cross-sectional study	Hong Kong, China	To examine associations between dietary patterns and intrinsic capacity and its sub-domains in Chinese community-dwelling older adults aged 65 years or above in Hong Kong.	functional ability - intrinsic capacity	Cross sectional study		older Chinese adults aged ≥65 years living in the community were recruited between 2001 and 2003 participants were volunteers who were able to walk or take public transport to the study site	Chinese community-dwelling older adults	3730	0.5	0.5	mean=72.2	280-item FFQ validated for use with participants aged 25-74 years Participants were asked to complete the FFQ to provide information of daily and weekly consumption frequency and portion for each listed food item, with reference to the past 12 months preceding the interview. A catalogue of pictures was used to explain individual food portions. Participants were further asked about the months of s…	15 points (where min=0, max=15)	Intrinsic capacity (IC) including five domains was assessed: cognition, locomotion, vitality, sensory function and psychological function. Cognition was assessed with the Mini-Mental State Examination (MMSE). Locomotion was assessed using a six-meter walking test, timed chair stands test and dynamic balance. Walking speed was measured based on the best time out of two trials to complete a walk al…	logistic regression: examined the association between dietary pattern scores (independent variables) and the likelihood of greater intrinsic capacity and sub-domain scores (dependent variables) sex differences in the association between diet and health outcomes have been reported previously, a priori sex-stratified analyses were conducted all tests were 2-sided and Bonferroni correction was appli…	Model 1: crude model Model 2: age (continuous), BMI (continuous), education level (secondary or above/ primary or below), subjective social status (community ladder and Hong Kong ladder), PASE score (continuous), daily energy intake, current smoker status (yes/no), current alcohol use (yes/ no), number of chronic diseases (0-1/ ≥2)	Participants (n=270) who were excluded from data analysis were more likely to be older, less physically active, have lower educational attainment, have more chronic diseases, and are less likely to be a current smoker and being married. They also had a lower daily intake of energy, and lower DQI-I, Okinawan diet and MIND scores compared with those who were included in data analysis (p<0.05, data …
Zhang 2023 [33]	Adherence to healthy dietary patterns and glioma: A matched case-control study	China	To examine the association between overall diet and glioma risk.	glioma	Case control study		cases were glioma patients who visited Beijing Tiantan Hospital and were collaboratively diagnosed by pathologists and neuro-oncologists; they did not exceed several months from diagnosis to investigation. The control population consisted of healthy people of the community who were paired 1:1 based on age (±5 years) and sex. case inclusion: (a) pathological diagnosis of glioma (limited to case gr…	The glioma group was composed of 104 astrocytomas, 67 oligodendrogliomas, 237 glioblastomas, 18 diffuse midline gliomas, and 80 others. The study subject composition in different age groups mimicked that found in the general population in terms of alcohol consumption, history of allergies, high-risk residential area, physical activity, history of head trauma, education level, and household income	1012	total=444 ≤40 years old cases: 106; controls: 114 >40 years old cases: 116; controls: 108	total=568 ≤40 years old cases: 133; controls: 147 >40 years old cases: 151; controls: 137	≤40 years old cases: 33.10 ±6.14; controls: 30.7 ±5.1 >40 years old cases: 52.93 ±8.11; controls: 52.28 ±8.53	Chinese FFQ, 114 items, administered by trained investigators, using food pictures	14 points (where min=0, max=14), [excluded fried foods]	the cases were glioma patients who visited Beijing Tiantan Hospital and were collaboratively diagnosed by pathologists and neuro-oncologists; they did not exceed several months from diagnosis to investigation	association between the scores of each dietary pattern was evaluated using the Pearson correlation coefficient logistic regession: model 1 no confounding variables; model 2	demographics (age, BMI, education level, occupation, and household income), lifestyle (high-risk residential areas, alcohol consumption, smoking status, and physical activity), disease status (history of head trauma, history of allergies, and family history of cancer), and energy intake	The results of dietary pattern scores and various grades of glioma showed that the Mediterranean diet (OR = 0.85; 95% CI: 0.75-0.97), the DASH diet (OR = 0.63; 95% CI: 0.47-0.85), the MIND diet (OR = 0.60; 95% CI: 0.36-0.99), and the Paleolithic diet (OR = 0.72; 95% CI: 0.59-0.88) were associated with a reduced risk of low-grade glioma. For high-grade glioma, the Mediterranean diet (OR = 0.90; 95…
Zupo 2020 [39]	Traditional dietary patterns and risk of mortality in a longitudinal cohort of the Salus in Apulia Study	Italy	To evaluate how much a diet practiced in southern Italy is associated to a risk of mortality	risk of mortality in relationship to the MIND diet	Cohort study	T1=1985 dietary survey; then followup on mortality until 31 December 2017	aged > 30 years of age	random sample of 3500 subjects (2000 men and 1500 women) aged >30 years was drawn from the electoral roll of Castellana Grotte	2472	1043	1429	48.00 ± 10.71	FFQ	15 points (where min=0, max=15)	public health records of death	multiple Cox regression model	smoking status, oil consumption, ricotta, fried foods, milk, ham, seafood, bacon, lean ham, fish, whole grain break, comorbidity, desserts, cured meat, fat meat, poultry, wine, white break, BMI, pasta, education, age, gender	Single food analysis revealed eggs, fatty meat, and fatty/baked ham to be inversely associated with mortality. Furthermore, one of the 5 PCA derived dietary patterns, the Farmhouse pattern, showed a higher hazard ratio (HR), mostly driven by dairy products. In subsequent analyses, the increased risk of mortality for fresh cheese and decreased risk for fatty ham and eggs were confirmed. The a prio…
Key: AD=anxiety disorder; ADL=activities of daily living; AHEI=Alternative Healthy Eating Index; aMED= Alternate Mediterrean Diet Index; ASCVD=atherosclerotic cardiovascular disease; BC=breast cancer; BMI=body mass index; CI=confidence interval; CRP=C-reactive protein; cm= centimeter; CV=cardiovascular; CVD=cardiovascular disease; CVA=cerebrovascular accident; DAS28=Disease Activity Score 28; DAS…
References (numbers correspond to those found in the main text)
22	Gómez-Martínez, C.; Babio, N.; Júlvez, J.; Nishi, S.; Fernández‑Aranda, F.; Martínez‑González, M.; Cuenca‑Royo, A.; Fernández, R.; Jiménez‑Murcia, S.; Torre, R.d.l.; et al. Impulsivity is longitudinally associated with healthy and unhealthy dietary patterns in individuals with overweight or obesity and metabolic syndrome within the framework of the PREDIMED-Plus trial. Int J Behav Nutr Phys Act 2…
23	Ng, L.H.; Hart, M.; Dingle, S.E.; Milte, C.M.; Livingstone, K.M.; Shaw, J.E.; Magliano, D.J.; McNaughton, S.A.; Torres, S.J. Prospective associations between diet quality and health-related quality of life in the Australian Diabetes, Obesity and Lifestyle (AusDiab) study. Br J Nutr 2023, 130, 83-92, doi:10.1017/S000711452200304X.
24	Tanaka, T.; Talegawkar, S.A.; Jin, Y.; Candia, J.; Tian, Q.; Moaddel, R.; Simonsick, E.M.; Ferrucci, L. Metabolomic profile of different dietary patterns and their association with frailty index in community-dwelling older men and women. Nutrients 2022, 14, 2237, doi:10.3390/nu14112237.
25	Thomas, A.; Ryan, C.; Caspi, A.; Liu, Z.; ... Diet, pace of biological aging, and risk of dementia in the Framingham Heart Study. Ann Neurol 2023, 95, 1069-1079, doi:10.1002/ana.26900.
26	Song, Y.; Chang, Z.g.; Song, C.; Cui, K.; Shi, B.; Zhang, R.; Dong, Q.; Dou, K. Association between MIND diet adherence and mortality: Insights from diabetic and non-diabetic cohorts. Nutr Diabetes 2023, 13, 18, doi:10.1038/s41387-023-00247-1.
27	Katz Sand, I.B.; Fitzgerald, K.C.; Gu, Y.; Brandstadter, R.; Riley, C.S.; Buyukturkoglu, K.; Leavitt, V.M.; Krieger, S.; Miller, A.; Lublin, F.; et al. Dietary factors and MRI metrics in early multiple sclerosis. Mult Scler Relat Disord 2021, 53, 103031, doi:10.1016/j.msard.2021.103031.
28	Vergroesen, J.E.; de Crom, T.O.E.; van Duijn, C.M.; Voortman, T.; Klaver, C.C.W.; Ramdas, W.D. MIND diet lowers risk of open-angle glaucoma: the Rotterdam Study. Eur J Nutr 2023, 62, 477-487, doi:10.1007/s00394-022-03003-w.
29	Cherian, L.; Wang, Y.; Holland, T.; Agarwal, P.; Aggarwal, N.; Morris, M.C. DASH and Mediterranean-Dash Intervention for Neurodegenerative Delay (MIND) diets are associated with fewer depressive symptoms over time. J Gerontol A Biol Sci Med Sci 2021, 76, 151-156, doi:10.1093/gerona/glaa044.
30	Corley, J. Adherence to the MIND diet is associated with 12-year all-cause mortality in older adults. Public Health Nutr 2022, 25, 358-367, doi:10.1017/s1368980020002979.
31	Fresan, U.; Bes-Rastrollo, M.; Segovia-Siapco, G.; Sanchez-Villegas, A.; Lahortiga, F.; de la Rosa, P.-A.; Martinez-Gonzalez, M.-A. Does the MIND diet decrease depression risk? A comparison with Mediterranean diet in the SUN cohort. Eur J Nutr 2019, 58, 1271-1282, doi:10.1007/s00394-018-1653-x.
32	Yao, Z.; Jia, X.; Chen, Z.; Zhang, T.; Li, X.; Zhang, L.; Chen, F.; Zhang, J.; Zhang, Z.; Liu, Z.; et al. Dietary pattern, metabolomics and frailty in a large cohort of 120,000 participants. Food Funct 2024, 15, 3174-3185, doi:10.1039/d3fo03575a.
33	Zhang, W.; He, Y.; Wang, C.; Chen, F.; Jiang, B.; Li, W. Adherence to healthy dietary patterns and glioma: A matched case-control study. Nutrients 2023, 15, 4886, doi:10.3390/nu15234886.
34	Askarpour, M.; Yarizadeh, H.; Sheikhi, A.; Khorsha, F.; Mirzaei, K. Associations between adherence to MIND diet and severity, duration and frequency of migraine headaches among migraine patients. BMC Res Notes 2020, 13, 341, doi:10.1186/s13104-020-05181-4.
35	Noormohammadi, M.; Ghorbani, Z.; Moghadasi, A.N.; Saeedirad, Z.; Shahemi, S.; Ghanaatgar, M.; Rezaeimanesh, N.; Hekmatdoost, A.; Ghaemi, A.; Jahromi, S.R. MIND diet adherence might be associated with a reduced odds of multiple sclerosis: Results from a case-control study. Neurol Ther 2022, 11, 397-412, doi:10.1007/s40120-022-00325-z.
36	Mokhtari, E.; Jamshidi, S.; Farhadnejad, H.; Teymoori, F.; Rashidkhani, B.; Mirmiran, P.; Tehrani, F.R.; Heidari, Z. The relationship between Mediterranean-DASH diet intervention for the neurodegenerative delay (MIND) Diet and risk of breast Cancer: a case-control study among iranian adult women. BMC Nutr 2022, 8, 123, doi:10.1186/s40795-022-00614-8.
37	Urbano, T.; Verzelloni, P.; Malavolti, M.; Sucato, S.; Polledri, E.; Agnoli, C.; Sieri, S.; Natalini, N.; Marchesi, C.; Fustinoni, S.; et al. Influence of dietary patterns on urinary excretion of cadmium in an Italian population: A cross-sectional study. J Trace Elem Med Biol 2023, 80, 127298, doi:10.1016/j.jtemb.2023.127298.
38	Song, Y.; Chang, Z.g.; Cui, K.; Song, C.; Cai, Z.; Shi, B.; Dong, Q.; Dou, K. The value of the MIND diet in the primary and secondary prevention of hypertension: A cross-sectional and longitudinal cohort study from NHANES analysis. Front Nutr 2023, 10, 1129667, doi:10.3389/fnut.2023.1129667.
39	Zupo, R.; Sardone, R.; Donghia, R.; Castellana, F.; Lampignano, L.; Bortone, I.; Misciagna, G.; De Pergola, G.; Panza, F.; Lozupone, M.; et al. Traditional dietary patterns and risk of mortality in a longitudinal cohort of the Salus in Apulia study. Nutrients 2020, 12, 1070, doi:10.3390/nu12041070.
40	Chan, R.S.M.; Yu, B.W.M.; Leung, J.; Lee, J.S.W.; Auyeung, T.W.; Kwok, T.; Woo, J. How dietary patterns are related to inflammaging and mortality in community-dwelling older Chinese adults in Hong Kong - A prospective analysis. J Nutr Health Aging 2019, 23, 181-194, doi:10.1007/s12603-018-1143-0.
41	Jin, Y.; Tanaka, T.; Reed, N.S.; Tucker, K.L.; Ferrucci, L.; Talegawkar, S.A. Associations between dietary indices and hearing status among middle-older aged adults - results from the Baltimore Longitudinal Study of Aging. Am J Clin Nutr 2024, 119, 1338-1345, doi:10.1016/j.ajcnut.2024.03.001.
42	Aghamohammadi, V.; Salari-Moghaddam, A.; Benisi-Kohansal, S.; Taghavi, M.; Azadbakht, L.; Esmaillzadeh, A. Adherence to the MIND diet and risk of breast cancer: A case-control study. Clin Breast Cancer 2021, 21, E158-E164, doi:10.1016/j.clbc.2020.09.009.
43	Sheikhhossein, F.; Imani, H.; Amini, M.R.; Hosseini, F.; Shab-Bidar, S. The association between adherence to MIND diet and risk of breast cancer: A case-control study. Int J Clin Pract 2021, 75, e14780, doi:10.1111/ijcp.14780.
44	Soltani, S.; Shayanfar, M.; Benisi-Kohansal, S.; Mohammad-Shirazi, M.; Sharifi, G.; Djazayeri, A.; Esmaillzadeh, A. Adherence to the MIND diet in relation to glioma: a case-control study. Nutr Neurosci 2022, 25, 771-778, doi:10.1080/1028415x.2020.1809876.
45	Tirani, S.; Poursalehi, D.; Lotfi, K.; Shahdadian, F.; Hajhashemy, Z.; Rouhani, P.; Saneei, P. Adherence to Mediterranean-Dietary Approaches to Stop Hypertension Intervention for Neurodegenerative Delay diet in relation to serum brain-derived neurotrophic factor concentrations and metabolic health status in adults. Curr Dev Nutr 2024, 8, 102082, doi:10.1016/j.cdnut.2024.102082.
46	Tison, S.E.; Shikany, J.M.; Long, D.L.; Carson, A.P.; Cofield, S.S.; Pearson, K.E.; Howard, G.; Judd, S.E. Differences in the association of select dietary measures with risk of incident type 2 diabetes. Diabetes Care 2022, 45, 2602-2610, doi:10.2337/dc22-0217.
47	Passafiume, A.; Rossetti, A.; Vescovi, L.; Malavolti, M.; Baraldi, C.; Rovesti, S.; Vinceti, M.; Filippini, T. Sulfur content in foods consumed in an Italian population and impact of diet quality on sulfur intake. J Food Compost Anal 2023, 123, doi:10.1016/j.jfca.2023.105543.
48	Urbano, T.; Filippini, T.; Malavolti, M.; Fustinoni, S.; Michalke, B.; Wise, L.A.; Vinceti, M. Adherence to the Mediterranean-DASH Intervention for Neurodegenerative Delay (MIND) diet and exposure to selenium species: A cross-sectional study. Nutr Res 2024, 122, 44-54, doi:10.1016/j.nutres.2023.12.002.
49	Agarwal, P.; Wang, Y.; Buchman, A.S.; Bennett, D.A.; Morris, M.C. Dietary patterns and self-reported incident disability in older adults. J Gerontol B Psychol Sci Soc Sci 2019, 74, 1331-1337, doi:10.1093/gerona/gly211.
50	Pasdar, Y.; Moradi, S.; Saedi, S.; Moradinazar, M.; Rahmani, N.; Hamzeh, B.; Najafi, F. Mediterranean-DASH Intervention for Neurodegenerative Delay (MIND) diet in relation to age-associated poor muscle strength; a cross-sectional study from the Kurdish cohort study. Sci Rep 2022, 12, 11866, doi:https://doi.org/10.1038/s41598-022-16120-7.
51	Talegawkar, S.; Jin, Y.; Simonsick, E.; Tucker, K.; Ferrucci, L.; Tanaka, T. The Mediterranean-DASH Intervention for Neurodegenerative Delay (MIND) diet is associated with physical function and grip strength in older men and women. Am J Clin Nutr 2022, 115, 625-632, doi:10.1093/ajcn/nqab310.
52	Yeung, S.S.Y.; Sin, D.; Yu, R.; Leung, J.; Woo, J. Dietary patterns and intrinsic capacity in community-dwelling older adults: A cross-sectional study. J Nutr Health Aging 2022, 26, 174-182, doi:10.1007/s12603-022-1742-7.
53	Nouri-Majd, S.; Salari-Moghaddam, A.; Keshteli, A.H.; Esmaillzadeh, A.; Adibi, P. The association between adherence to the MIND diet and irritable bowel syndrome. Dig Dis 2022, 40, 198-205, doi:10.1159/000517015.
54	Barkhordari, R.; Namayandeh, M.; Mirzaei, M.; Sohouli, M.H.; Hosseinzadeh, M. The relation between MIND diet with psychological disorders and psychological stress among Iranian adults. BMC Psychiatry 2022, 22, 496, doi:10.1186/s12888-022-04128-2.
55	Rostami, H.; Parastouei, K.; Samadi, M.; Taghdir, M.; Eskandari, E. Adherence to the MIND dietary pattern and sleep quality, sleep related outcomes and mental health in male adults: a cross-sectional study. BMC Psychiatry 2022, 22, 167, doi:10.1186/s12888-022-03816-3.
56	Seifollahi, A.; Sardari, L.; Yarizadeh, H.; Mirzababaei, A.; Shiraseb, F.; Clark, C.; Mirzaei, K. Associations between adherence to the MIND diet and prevalence of psychological disorders, and sleep disorders severity among obese and overweight women: A cross-sectional study. Nutr Health 2022, 30, 513-519, doi:10.1177/02601060221127461.
57	Salari-Moghaddam, A.; Keshteli, A.H.; Mousavi, S.M.; Afshar, H.; Esmaillzadeh, A.; Adibi, P. Adherence to the MIND diet and prevalence of psychological disorders in adults. J Affect Disord 2019, 256, 96-102, doi:10.1016/j.jad.2019.05.056.
58	Torabynasab, K.; Shahinfar, H.; Jazayeri, S.; Effatpanah, M.; Azadbakht, L.; Abolghasemi, J. Adherence to the MIND diet is inversely associated with odds and severity of anxiety disorders: a case-control study. BMC Psychiatry 2023, 23, doi:10.1186/s12888-023-04776-y.
59	Ma, X.; Li, Y.; Xu, Y.; Gibson, R.; Williams, C.; Lawrence, A.J.; Nosarti, C.; Dazzan, P.; Rodriguez-Mateos, A. Plant-based dietary patterns and their association with mood in healthy individuals. Food Funct 2022, 14, 2326-2337, doi:10.1039/d2fo02951k.
60	Haghighatdoost, F.; Feizi, A.; Esmaillzadehc, A.; Keshtelid, A.; Roohafzaf, H.; Afshar, H.; Adibi, P. The MIND (Mediterranean-DASH Diet Intervention for Neurodegenerative Delay) and Mediterranean Diets are differently associated with psychosomatic complaints profile in adults: Results from SEPAHAN cross-sectional study. Med J Nutrition Metab 2020, 13, 341-359, doi:10.3233/MNM-200426.
61	Petermann-Rocha, F.; Carrasco-Marin, F.; Boonpor, J.; Parra-Soto, S.; Shannon, O.; Malcomson, F.; Phillips, N.; Jain, M.; Deo, S.; Livingstone, K.M.; et al. Association of five diet scores with severe NAFLD incidence: A prospective study from UK Biobank. Diabetes Obes Metab 2024, 26, 860-870, doi:10.1111/dom.15378.
62	Agarwal, P.; Wang, Y.; Buchman, A.S.; Holland, T.M.; Bennett, D.A.; Morris, M.C. MIND diet associated with reduced Incidence and delayed progression of parkinsonism in old age. J Nutr Health Aging 2018, 22, 1211-1215, doi:10.1007/s12603-018-1094-5.
63	Metcalfe-Roach, A.; Cirstea, M.; Yu, A.; Golz, E.; Sundvick, K.; Kliger, D.; Finlay, B.; Appel-Cresswell, S. Higher adherence to MIND diet associated with later onset of Parkinson's disease. Mov Disord 2020, 35, S335-S336.
64	Fox, D.J.; Park, S.J.; Mischley, L.K. Comparison of associations between MIND and Mediterranean diet scores with patient-reported outcomes in Parkinson's disease. Nutrients 2022, 14, 5185, doi:10.3390/nu14235185.
65	Keramati, M.; Kheirouri, S.; Etemadifar, M. Dietary approach to stop hypertension (DASH), but not Mediterranean and MIND, dietary pattern protects against Parkinson's disease. Food Sci Nutr 2024, 12, 943-951, doi:10.1002/fsn3.3809.
66	Lawrie, S.; Coe, S.; Mansoubi, M.; Welch, J.; Hu, M.; Dawes, H. Dietary patterns and nonmotor symptoms in Parkinson's disease: A cross-sectional analysis. J Am Nutr Assoc 2023, 42, 393-402, doi:10.1080/07315724.2022.2056544.
67	Safaei, M.; Kheirouri, S.; Alizadeh, M.; Pirovi, A. Association between Mediterranean‐dietary approaches to stop hypertension intervention for neurodegenerative delay diet and biomarkers of oxidative stress, metabolic factors, disease severity, and odds of disease in rheumatoid arthritis patients. Food Sci Nutr 2024, 12, 3973-3981, doi:10.1002/fsn3.4055.
68	Chan, R.; Leung, J.; Tang, N.; Woo, J. Dietary patterns and telomere length in community-dwelling Chinese older men and women: a cross-sectional analysis. Eur J Nutr 2020, 59, 3303-3311, doi:10.1007/s00394-019-02168-1.
